# Supplementary material for: IFN-γ–driven skewing towards Th1 over Th17 differentiation underlies CRS and neutropenia in CAR-T therapy
Source: J Clin Invest. 2025 Oct 30;136(1):e194631. doi: 10.1172/JCI194631 (PMC12721892; doi:10.1172/JCI194631)
Supplement: Supporting data values [file jci-136-194631-s055.xlsx]

## Sheet: Fig 1 D
Mouse ID	WT	Mouse ID	KO
WT_1	1	KO1_YL	568.238
WT_2	1.09959	KO2_YL	450.142
WT_3	0.95722
WT_4	1.5714
WT_5	1.19133
WT_6	1
WT_7	0.0950751
WT_8	1
WT_9	1
WT_10	1
WT_11	0.384468
WT_12	21.7554	KO3_YL	14101.5
WT_13	1	KO4_YL	1462.96
WT_14	1	KO5_YL	6021.19
		402_T3	803.183

## Sheet: Fig 1 E
Mouse ID	WT	Mouse ID	KO
WT_1	19.7559	KO1_YL	0.82713
WT_2	44.1407	KO2_YL	0.759734
WT_3	37.9943
WT_4	8.6427
WT_5	4.92415
WT_6	23.6794
WT_7	19.3002
WT_8	28.5337
WT_9	47.2411
WT_10	58.6633
WT_11	109.317
WT_12	21.0053	KO3_YL	0
WT_13	22.0745	KO4_YL	1.78063
WT_14	23.0369	KO5_YL	2.11864
		402_T3	0.388199

## Sheet: Fig 1F
Mouse ID	Days elapsed	WT	KO
KO1_YL	29		1
KO2_YL	29		1
WT_1	54	1
WT_2	57	1
WT_3	108	0
WT_4	108	0
WT_5	108	0
WT_6	108	0
WT_7	108	0
WT_8	108	0
WT_9	108	0
WT_10	108	0
WT_11	108	0
KO3_YL	24		1
KO4_YL	20		1
KO5_YL	33		1
402_T3	33		1
WT_12	68	0
WT_14	68	0
WT_15	68	0
424_T3	8		1
426_T3	16		1
429_T3	16		1
433_T3	23		1
436_T3	32		1
437_T3	35		1
461_T3	42		1
462_T3	42		0
WT_15	42	0
WT_16	42	0
WT_17	42	0

## Sheet: Fig 1H,I
Mouse ID	KO pre	post	Mouse ID	WT pre	WT post
KO1_YL	3.52	76.19	WT1	43.78	5.25
KO2_YL	0.78	471.77	WT2	0.78	0.78
KO3_YL	0.78	55.24	WT3	0.78	0.78
KO4_YL	39.94	97.76	WT4	0.78	0.78
KO5_YL	24.77	307.97	WT5	0.78	63.02
426_T3	22.96	27.42	WT6	0.78	0.78
429_T3	2.9	54	WT7	0.78	0.78
433_T3	21.44	38.6
436_T3	15.97	35.4
437_T3	7.16	67.3
462_T3	10.09	15.49

## Sheet: Fig 1J,K
Mouse ID	KO pre	KO post	Mouse ID	WT pre	WT post
KO1_YL	0.51	31.89	WT1	0.51	0.51
KO2_YL	0.51	154.81	WT2	0.51	0.51
KO3_YL	0.51	9.15	WT3	0.51	0.51
KO4_YL	0.51	4.64	WT4	0.51	0.51
KO5_YL	7.11	174.87	WT5	78.84	0.51
424_T3	21.53	227	WT6	0.51	0.51
426_T3	30.87	429.8	WT7	0.51	0.51
429_T3	0.23	360	WT8	0.51	0.51
402_T3	5.07	300

## Sheet: Fig 1L,M
Mouse ID	KO pre	post	Mouse ID	WT pre	post
KO1_YL	0.62	6.88	WT1	0.35	0.62
KO3_YL	6.31	5.79	WT2	0.35	0.35
KO4_YL	6.63	3.22	WT3	0.35	0.35
KO5_YL	7.81	52.17	WT4	0.35	0.35
424_T3	10.82	14.04	WT5	22.03	0.35
426_T3	12.29	19.94	WT6	0.35	0.35
429_T3	5.4	20.12	WT7	0.35	0.86
433_T3	8.41	24.1	WT8	0.35	0.35
436_T3	14.04	18.54
437_T3	14.04	21.5
461_T3	12.29	12.88
462_T3	8.72	10.82
402_T3	21.8	29.8

## Sheet: Fig 2B
Mouse ID	pre	post
KO16 Iso+CART_1	38.9	43.5
KO18 Iso+CART_1	5.55	19.4
KO21 Iso+CART_1	13.8	64.9
KO22 Iso+CART_1	3.82	53.5
KO23 Iso+CART_1	13.3	23.1
K12 C + Iso	19.9	11.7
K16 C + Iso	10.9	76.8
K17 C + Iso	10.6	61.8
K18 C + Iso	11.8	38.1
K19 C + Iso	3.74	59.2

## Sheet: Fig 2C
Mouse ID	pre	post
KO16 Iso+CART	34.2	33.7
KO18 Iso+CART	18.8	39.4
KO21 Iso+CART	30.3	32.4
KO22 Iso+CART	17.4	23.2
KO23 Iso+CART	19.2	75.8
K12 C + Iso	16.9	19.7
K16 C + Iso	21.7	20.3
K17 C + Iso	28.2	45.5
K18 C + Iso	24.4	30.4
K19 C + Iso	0.016	23.7

## Sheet: Fig 2D
Mouse ID	pre	post
KO16 Iso+CART_1	3.71	11.5
KO18 Iso+CART_1	3.75	7.64
KO21 Iso+CART_1	11.3	4.55
KO22 Iso+CART_1	3.03	5.73
KO23 Iso+CART_1	1.72	3.96
K12 C + Iso_2	1.1	5.9
K16 C + Iso_2	2.58	14.3
K17 C + Iso_2	3.12	6.97
K18 C + Iso_2	3.69	6.13
K19 C + Iso_2	2.58	10

## Sheet: Fig 2E
Mouse ID	pre	post
KO1 IL6RmAb+CART_1	5.08	32.5
KO2 IL6RmAb+CART_1	1.69	41.3
KO5 IL6RmAb+CART_1	1.49	69.5
KO6 IL6RmAb+CART_1	7.82	48.8
KO8 IL6RmAb+CART_1	2.96	88.3
KO9 IL6RmAb+CART_1	11.6	43.8
KO12 IL6RmAb+CART_1	2.1	45.6
K1 C + IL6RmAb _2	6.97	84.8
K2 C + IL6RmAb_2	1.09	84.7
K3 C + IL6RmAb_2	6.02	137
K4 C + IL6RmAb_2	3.39	39
K5 C + IL6RmAb_2	1.01	47.2

[truncated: 73 more sheets: Fig 2F, Fig 2G, Fig 2H, Fig 2I, Fig_2J, Fig 2K, Fig 3B, Fig 3C, Fig 3D, Fig 3E, Fig 3F, Fig 3G, Fig 3H, Fig 3I, Fig 3J, Fig 4B, Fig 4E, Fig 4H, Fig 4C, Fig 4F …]
